# Supplementary material for: Suitable oasis scales under a government plan in the Kaidu-Konqi River Basin of northwest arid region, China
Source: PeerJ. 2018 Jun 13;6:e4943. doi: 10.7717/peerj.4943 (PMC6004107; doi:10.7717/peerj.4943)
Supplement: Data S1 — Sheet 1—The calculation of Z index on runoff. Sheet 2—The area of natural and artificial oases and the suitable scale of oasis. [file peerj-06-4943-s001.zip]

Archive with 2 entries (1 files):
- Data and calculation process/
- Data and calculation process/Data and calculation process.xls
