# Supplementary material for: Suitable oasis scales under a government plan in the Kaidu-Konqi River Basin of northwest arid region, China
Source: PeerJ. 2018 Jun 13;6:e4943. doi: 10.7717/peerj.4943 (PMC6004107; doi:10.7717/peerj.4943)
Supplement: Data S1 — Sheet 1—The calculation of Z index on runoff. Sheet 2—The area of natural and artificial oases and the suitable scale of oasis. [file peerj-06-4943-s001.zip › Data and calculation process/Data and calculation process.xls]

## Sheet: Z calcutaion
Years	runoff in Kaidu River (108m3)	runoff in Konqi River(108m3)		Ri-Rmean	Ri-Rmean	(Ri-Rmean)(Ri-Rmean)	(Ri-Rmean)(Ri-Rmean)			(Ri-Rmean)(Ri-Rmean)(Ri-Rmean)	(Ri-Rmean)(Ri-Rmean)(Ri-Rmean)	Cs/2*	Cs/2*							Z(Yanqi Basin)	Z(Konqi Basin)
1958	44.54	15.38		9.10621	0.77155	82.9231	0.595289	1.46874	0.14209	755.115	0.459296	0.727028	-0.0112251	1.72703	0.988775	1.19977	0.996244	7.27652	-37.9012	1.37652	0.116586	0.54	-0.54	>	1958	-	1958
1959	41.66	21.99		6.22621	7.38155	38.7657	54.4873	1.00423	1.3594	241.363	402.201	0.497093	-0.107393	1.49709	0.892607	1.14397	0.962839	6.93809	-36.6303	1.03809	1.38747	0.54	-0.54	>	1959	>	1959
1960	33.67	17.11		-1.76379	2.50155	3.11096	6.25775	-0.284482	0.460691	-5.48707	15.6541	-0.140819	-0.0363946	0.859181	0.963605	0.950667	0.987718	5.7657	-37.5769	-0.134302	0.440948	0.54	-0.54	-	1960	-	1960
1961	29.92	10.83		-5.51379	-3.77845	30.4019	14.2767	-0.889321	-0.695847	-167.63	-53.9437	-0.440214	0.0549719	0.559786	1.05497	0.824152	1.018	4.9984	-38.7288	-0.9016	-0.711022	0.54	-0.54	<	1961	<	1961
1962	29.66	8.696		-5.77379	-5.91245	33.3367	34.9571	-0.931256	-1.08885	-192.479	-206.682	-0.460972	0.0860191	0.539028	1.08602	0.813836	1.02789	4.93584	-39.1051	-0.964163	-1.08728	0.54	-0.54	<	1962	<	1962
1963	35.78	11.41		0.34621	-3.19845	0.119861	10.2301	0.0558403	-0.589033	0.0414972	-32.7204	0.027641	0.0465336	1.02764	1.04653	1.00913	1.01528	6.12027	-38.6253	0.220273	-0.607486	0.54	-0.54	-	1963	<	1963
1964	35.97	14.35		0.53621	-0.25845	0.287521	0.0667964	0.0864855	-0.0475967	0.154172	-0.0172635	0.0428103	0.00376014	1.04281	1.00376	1.01407	1.00125	6.15024	-38.0917	0.25024	-0.073924	0.54	-0.54	-	1964	-	1964
1965	31.79	12.19		-3.64379	-2.41845	13.2772	5.8489	-0.587708	-0.445387	-48.3793	-14.1453	-0.290915	0.0351856	0.709085	1.03519	0.891729	1.01159	5.40824	-38.4852	-0.491756	-0.467368	0.54	-0.54	-	1965	-	1965
1966	32.82			-2.61379		6.8319		-0.421579		-17.8571		-0.208682		0.791318		0.924948		5.60971		-0.290286		0.54		-	1966		1966
1967	29.28			-6.15379		37.8691		-0.992547		-233.039		-0.491311		0.508689		0.798272		4.84144		-1.05856		0.54		<	1967		1967
1968	30.67			-4.76379		22.6937		-0.768353		-108.108		-0.380335		0.619665		0.852548		5.17062		-0.729379		0.54		<	1968		1968
1969	37.65			2.21621		4.91159		0.357453		10.8851		0.176939		1.17694		1.05581		6.40337		0.503366		0.54		-	1969		1969
1970	38.27			2.83621		8.04409		0.457453		22.8147		0.226439		1.22644		1.07041		6.49191		0.591908		0.54		>	1970		1970
1971	45.74			10.3062		106.218		1.66229		1094.7		0.822835		1.82283		1.22156		7.40866		1.50866		0.54		>	1971		1971
1972	37.69			2.25621		5.09048		0.363905		11.4852		0.180133		1.18013		1.05676		6.40915		0.509153		0.54		-	1972		1972
1973	35.11			-0.32379		0.10484		-0.0522242		-0.0339461		-0.025851		0.974149		0.991308		6.01218		0.112182		0.54		-	1973		1973
1974	26.19			-9.24379		85.4477		-1.49093		-789.86		-0.738012		0.261988		0.639873		3.88076		-2.01924		0.54		<	1974		1974
1975	29.53	9.904		-5.90379	-4.70445	34.8547	22.1318	-0.952224	-0.866381	-205.775	-104.118	-0.471351	0.0684441	0.528649	1.06844	0.808579	1.02231	4.90395	-38.893	-0.996049	-0.875183	0.54	-0.54	<	1975	<	1975
1976	32.78	9.843		-2.65379	-4.76545	7.0426	22.7095	-0.428031	-0.877615	-18.6896	-108.221	-0.211875	0.0693316	0.788125	1.06933	0.923702	1.0226	5.60216	-38.9037	-0.297842	-0.885948	0.54	-0.54	-	1976	<	1976
1977	27.92	9.817		-7.51379	-4.79145	56.457	22.958	-1.2119	-0.882403	-424.206	-110.002	-0.599891	0.0697099	0.400109	1.06971	0.736873	1.02272	4.46906	-38.9083	-1.43094	-0.890535	0.54	-0.54	<	1977	<	1977
1978	30.04	8.117		-5.39379	-6.49145	29.093	42.1389	-0.869966	-1.19548	-156.921	-273.543	-0.430633	0.0944428	0.569367	1.09444	0.828827	1.03054	5.02675	-39.2059	-0.873245	-1.18812	0.54	-0.54	<	1978	<	1978
1979	29.16	10.27		-6.27379	-4.33845	39.3604	18.8221	-1.0119	-0.798978	-246.939	-81.6589	-0.500891	0.0631193	0.499109	1.06312	0.793229	1.02061	4.81085	-38.8283	-1.08915	-0.810464	0.54	-0.54	<	1979	<	1979
1980	36.26			0.82621	-14.6084	0.682623	213.407	0.13326	-2.69032	0.56399	-3117.54	0.0659635	0.212535	1.06596	1.21254	1.02152	1.06635	6.19542	-40.5682	0.295425	-2.55037	0.54	-0.54	-	1980	<	1980
1981	29.77			-5.66379	-14.6084	32.0785	213.407	-0.913515	-2.69032	-181.686	-3117.54	-0.45219	0.212535	0.54781	1.21254	0.818233	1.06635	4.9625	-40.5682	-0.937502	-2.55037	0.54	-0.54	<	1981	<	1981
1982	33.64	11.86		-1.79379	-2.74845	3.21768	7.55398	-0.289321	-0.50616	-5.77185	-20.7617	-0.143214	0.0399867	0.856786	1.03999	0.949782	1.01316	5.76034	-38.5446	-0.139664	-0.526773	0.54	-0.54	-	1982	-	1982
1983	28.67	11.15		-6.76379	-3.45845	45.7489	11.9609	-1.09093	-0.636915	-309.436	-41.3661	-0.540012	0.0503163	0.459988	1.05032	0.771937	1.0165	4.68172	-38.6718	-1.21828	-0.653967	0.54	-0.54	<	1983	<	1983
1984	28.12	11.23		-7.31379	-3.37845	53.4915	11.4139	-1.17964	-0.622182	-391.226	-38.5614	-0.583924	0.0491524	0.416076	1.04915	0.746548	1.01612	4.52774	-38.6575	-1.37226	-0.639677	0.54	-0.54	<	1984	<	1984
1985	28.99	11.42		-6.44379	-3.18845	41.5224	10.1662	-1.03932	-0.587192	-267.562	-32.4145	-0.514464	0.0463881	0.485536	1.04639	0.785972	1.01523	4.76684	-38.6235	-1.13316	-0.605696	0.54	-0.54	<	1985	<	1985
1986	24.61	11.66		-10.8238	-2.94845	117.154	8.69336	-1.74577	-0.542993	-1268.05	-25.6319	-0.864157	0.0428964	0.135843	1.0429	0.514058	1.0141	3.11771	-38.5805	-2.78229	-0.562687	0.54	-0.54	<	1986	<	1986
1987	33.55	12.44		-1.88379	-2.16845	3.54866	4.70218	-0.303837	-0.399346	-6.68494	-10.1964	-0.150399	0.0315484	0.849601	1.03155	0.94712	1.01041	5.74419	-38.44	-0.155813	-0.422241	0.54	-0.54	-	1987	-	1987
1988	31.92	11.8		-3.51379	-2.80845	12.3467	7.88739	-0.56674	-0.51721	-43.3838	-22.1513	-0.280536	0.0408596	0.719464	1.04086	0.896058	1.01344	5.4345	-38.5554	-0.465496	-0.537554	0.54	-0.54	-	1988	-	1988
1989	33.4	11.45		-2.03379	-3.15845	4.1363	9.97581	-0.328031	-0.581667	-8.41237	-31.5081	-0.162375	0.0459517	0.837625	1.04595	0.942649	1.01509	5.71707	-38.6181	-0.18293	-0.600325	0.54	-0.54	-	1989	<	1989
1990	32.48	11.24		-2.95379	-3.36845	8.72488	11.3465	-0.476418	-0.620341	-25.7714	-38.22	-0.235827	0.0490069	0.764173	1.04901	0.914248	1.01608	5.54482	-38.6557	-0.355178	-0.63789	0.54	-0.54	-	1990	<	1990
1991	33.55	11.43		-1.88379	-3.17845	3.54866	10.1025	-0.303837	-0.58535	-6.68494	-32.1104	-0.150399	0.0462426	0.849601	1.04624	0.94712	1.01518	5.74419	-38.6217	-0.155813	-0.603906	0.54	-0.54	-	1991	<	1991
1992	33.52	10.98		-1.91379	-3.62845	3.66259	13.1656	-0.308676	-0.668223	-7.00943	-47.7709	-0.152795	0.0527896	0.847205	1.05279	0.946229	1.0173	5.73878	-38.7021	-0.161216	-0.684298	0.54	-0.54	-	1992	<	1992
1993	30.42	12.21		-5.01379	-2.39845	25.1381	5.75256	-0.808676	-0.441703	-126.037	-13.7972	-0.400295	0.0348946	0.599705	1.03489	0.843295	1.0115	5.1145	-38.4816	-0.785502	-0.463761	0.54	-0.54	<	1993	-	1993
1994	40.02	12.1		4.58621	-2.50845	21.0333	6.29232	0.739711	-0.461961	96.4632	-15.784	0.366157	0.0364949	1.36616	1.03649	1.1096	1.01202	6.72962	-38.5014	0.82962	-0.483587	0.54	-0.54	>	1994	-	1994
1995	29.55	12.18		-5.88379	-2.42845	34.619	5.89737	-0.948998	-0.447228	-203.691	-14.3215	-0.469754	0.035331	0.530246	1.03533	0.809392	1.01164	4.90888	-38.487	-0.991117	-0.46917	0.54	-0.54	<	1995	-	1995
1996	39.67	13.03		4.23621	-1.57845	17.9455	2.4915	0.68326	-0.290691	76.0208	-3.93272	0.338214	0.0229646	1.33821	1.02296	1.10198	1.0076	6.68342	-38.3331	0.78342	-0.315321	0.54	-0.54	>	1996	-	1996
1997	35.46	14.65		0.02621	0.04155	0.000686964	0.0017264	0.00422742	0.00765193	1.80053e-05	7.1732e-05	0.00209257	-0.000604503	1.00209	0.999395	1.0007	0.999798	6.06913	-38.0364	0.169127	-0.0186325	0.54	-0.54	-	1997	-	1997
1998	39.83	14.71		4.39621	0.10155	19.3267	0.0103124	0.709066	0.0187017	84.9641	0.00104722	0.350988	-0.00147743	1.35099	0.998523	1.10548	0.999507	6.70462	-38.0254	0.804619	-0.00755492	0.54	-0.54	>	1998	-	1998
1999	47.22	16.38		11.7862	1.77155	138.915	3.13839	1.901	0.326252	1637.28	5.55981	0.940996	-0.0257739	1.941	0.974226	1.24741	0.991334	7.5654	-37.7144	1.6654	0.303398	0.54	-0.54	>	1999	-	1999
2000	50.43	25.49		14.9962	10.8815	224.886	118.408	2.41874	2.00397	3372.44	1288.46	1.19728	-0.158314	2.19728	0.841686	1.30005	0.94417	7.8847	-35.9201	1.9847	2.09771	0.54	-0.54	>	2000	>	2000
2001	43.13	26.14		7.69621	11.5316	59.2316	132.977	1.24132	2.12367	455.859	1533.43	0.614455	-0.16777	1.61446	0.83223	1.17312	0.94062	7.11485	-35.7851	1.21485	2.23274	0.54	-0.54	>	2001	>	2001
2002	57.13	26.53		21.6962	11.9216	470.726	142.123	3.49939	2.1955	10213	1694.33	1.7322	-0.173444	2.7322	0.826556	1.39799	0.938478	8.47867	-35.7035	2.57867	2.31425	0.54	-0.54	>	2002	>	2002
2003	37.02	24.73		1.58621	10.1216	2.51606	102.446	0.25584	1.86401	3.991	1036.91	0.126641	-0.147256	1.12664	0.852744	1.04055	0.948286	6.31082	-36.0767	0.410816	1.9411	0.54	-0.54	-	2003	>	2003
2004	34.92	20.09		-0.51379	5.48155	0.26398	30.0474	-0.0828694	1.00949	-0.13563	164.706	-0.0410203	-0.07975	0.95898	0.92025	0.986135	0.972677	5.98081	-37.0046	0.0808115	1.01318	0.54	-0.54	-	2004	>	2004
2005	35.68	17.02		0.24621	2.41155	0.0606194	5.81557	0.0397113	0.444116	0.0149251	14.0245	0.0196571	-0.0350852	1.01966	0.964915	1.00651	0.988165	6.10438	-37.5939	0.204382	0.423935	0.54	-0.54	-	2005	-	2005
2006	40.33	18.08		4.89621	3.47155	23.9729	12.0517	0.789711	0.639328	117.376	41.8379	0.390907	-0.0505069	1.39091	0.949493	1.11626	0.982873	6.77002	-37.3925	0.870016	0.625293	0.54	-0.54	>	2006	>	2006
2007	38.17	17.37		2.73621	2.76155	7.48685	7.62616	0.441324	0.508573	20.4856	21.06	0.218455	-0.0401772	1.21846	0.959823	1.06808	0.986424	6.47779	-37.5276	0.57779	0.490182	0.54	-0.54	>	2007	-	2007
2008	38.83	16.4		3.39621	1.79155	11.5342	3.20965	0.547776	0.329936	39.1727	5.75025	0.271149	-0.0260649	1.27115	0.973935	1.08326	0.991235	6.56986	-37.7106	0.669855	0.307153	0.54	-0.54	>	2008	-	2008
2009	37.86	18.33		2.42621	3.72155	5.88649	13.8499	0.391324	0.685368	14.2819	51.5432	0.193705	-0.0541441	1.19371	0.945856	1.0608	0.981616	6.43363	-37.3447	0.533629	0.6731	0.54	-0.54	-	2009	>	2009
2010	43.36	16.78		7.92621	2.17155	62.8248	4.71563	1.27842	0.399917	497.963	10.2402	0.632818	-0.0315935	1.63282	0.968407	1.17755	0.989356	7.14172	-37.6392	1.24172	0.378643	0.54	-0.54	>	2010	-	2010
2011	39.74	17.02		4.30621	2.41155	18.5434	5.81557	0.69455	0.444116	79.852	14.0245	0.343802	-0.0350852	1.3438	0.964915	1.10352	0.988165	6.69271	-37.5939	0.792711	0.423935	0.54	-0.54	>	2011	-	2011
2012	31.56	13.58		-3.87379	-1.02845	15.0062	1.05771	-0.624805	-0.189401	-58.1311	-1.0878	-0.309278	0.0149627	0.690722	1.01496	0.883964	1.00496	5.36115	-38.2329	-0.53885	-0.215109	0.54	-0.54	-	2012	-	2012
2013	42.71	18.87		7.27621	4.26155	52.9432	18.1608	1.17358	0.784816	385.226	77.3932	0.580923	-0.0620005	1.58092	0.938	1.16494	0.978891	7.06525	-37.241	1.16525	0.776784	0.54	-0.54	>	2013	>	2013
2020	33.9	15.55	0.5	-1.53379	0.94155	2.35251	0.886516	-0.247385	0.173398	-3.60826	0.8347	-0.122456	-0.0136984	0.877544	0.986302	0.957392	0.995413	5.80649	-37.8696	-0.093515	0.148214	0.54	-0.54	-	2020	-	2020
2030	33.9	12.79	0.5	-1.53379	-1.81845	2.35251	3.30676	-0.247385	-0.33489	-3.60826	-6.01318	-0.122456	0.0264563	0.877544	1.02646	0.957392	1.00874	5.80649	-38.3767	-0.093515	-0.358886	0.54	-0.54	-	2030	-	2030
Mean runoff in high-flow period	42.9871	22.25				2193.67	1415.34			13699.2	-1237.34									1.15846	1.45129
Mean runoff in normal-flow period	34.4827	14.428				38.4855	29.4863													-0.0113122	-0.0558108
Mean runoff in low-flow period	28.9063	10.5904			σ	6.20366	5.43013			238.751	160.115									-1.20515	-0.952513
Mean annual runoff	35.4338	14.6084								13847.6	7845.62	6/Cs		Cs/6
									Cs	0.989285	-0.157712	6.06498	-38.0441	0.164881	-0.0262853
									Cs/2	0.494643	-0.0788558

## Sheet: land cover use
					Yanqi area	Konqi area	Yanqi area	Konqi area	Yanqi area	Konqi area	water requirement in Yanqi Basin	water requirement in Konqi Basin
VALUE	cover land types	COUNT	Yanqi	Konqi	m2	m2	108m2	108m2	km2	km2	m3	m3	m3
1	forest land	603651	24330	166405	21897000	149764500	0.21897	1.49765	21.897	149.764	492.682	3369.7
2	grassland	31592779	2606148	2753789	2345533200	2478410100	23.4553	24.7841	2345.53	2478.41	52774.5	55764.2
3	water	1428890	1108173	41684	997355700	37515600	9.97356	0.375156	997.356	37.5156
4	ice	218683									km2*mm
5	residential land	472653	222116	233017	8794902600	209715300	87.949	2.09715	8794.9	209.715	217786	6521.89	2.17786e+08
6	unused land	47711102	9772114	20948298	2447405100	18853468200	24.4741	188.535	2447.41	18853.5
7	cultivated land	5716302	2719339	2641016	2447405100	2376914400	24.4741	23.7691	2447.41	2376.91	2006.87	1949.07
									2367.43	2628.17	53267.2	59133.9
		counts		Yanqi	Konqi	km2	km2	m3	m3
1	water body	4137	8.88043e+08	8.54633e+08	3.34102e+07	854.633	33.4102	192292	7517.29
2	forestland	524	112329356	1.43107e+07	9.80186e+07	14.3107	98.0186	3219.91	22054.2
3	shrub	4684	1004104396	1.27923e+08	8.76182e+08	127.923	876.182	28782.6	197141
4	grassland	9685	2076163765	1.00928e+09	1.06689e+09	1009.28	1066.89	227087	240050
5	cultivated land	18591	3985334079	2.02212e+09	1.96322e+09	2022.12	1963.22
6	unused land	194532	41701630308	1.32558e+10	2.84459e+10	13255.8	28445.9							m3
						1151.51	2041.09
				25.58
														6.52189e+06
	cultivated land	16995	3643201155	3643.2
	city and construction	1133	242880077	242.88
				1848.52	1794.68
			area(km2)	123.235	119.645
	H	Hmax	ω	γ			mm	area(km2)		108m3
1162.7	3.5	5	0.62	2.8	0.3	0.034351	24.7628	123.235	3051.63	0.0305163
1460.2							31.0988	119.645	3720.83	0.0372083

## Sheet: water demand of aritifical oasi
	the population of agricultural residents	ren							the population of non-agricultural residents								output of second industries (10 thousand)
	Yanqi	Hejing	Heshuo	Bohu	Kuerle	Yuli			Yanqi	Hejing	Heshuo	Bohu	Kuerle	Yuli			Yanqi	Hejing	Heshuo	Bohu	Kuerle	Yuli
2013	97700	114700	45900	42800	214500	56100	571700	2013	63300	83800	31600	19000	354100	55200	607000	2013	94638.3	1.16115e+06	49967.4	20393.5	6.56366e+06	36742.2	7926551
2025	61300	94500	37800	39300	230100	47800	510800	2025	97200	119300	47500	28500	909200	78600	1280300	2025	324800	547700	85300	48900	9516600	138200	10661500
2035	49300	88700	33600	36100	239200	44900	491800	2035	122400	140500	56900	36200	1355500	92000	1803500	2035	638900	980900	163100	72400	17367100	271900	19494300
				301100	17764.9	270600	15965.4					197700	47448	409300	98232					1.32615e+06	59676.6	6.6004e+06	297018
				232900	14206.9	277900	16951.9					292500	71662.5	987800	242011					1006700	45301.5	9654800	434466
				207700	13292.8	284100	18182.4					356000	91848	1447500	373455					1855300	83488.5	17639000	793755
	water requirements of agricultural residents								water requirements of non-agricultural residents												0.000596766		0.00297018
	water requirements of total population																				0.000453015		0.00434466
m3	Yanqi Basin	Konqi River Basin		108m3	Yanqi Basin	Konqi River Basin															0.000834885		0.00793755
2013	65212.9	114197		2013	0.238027	0.416821	0.214224	0.375138
2025	85869.4	258963		2025	0.313423	0.945215	0.282081	0.850693
2035	105141	391637		2035	0.383764	1.42948	0.345388	1.28653

## Sheet: optimal area
		W108m3	W0108m3				AN(km2)	AA	Aw	A0		W-W0	(W-W0)105	Aw(-E20)	108m3		μ		optimal A	actural An area	optimal AH	optimal An+Ah	actual AH
Yanqi		19.04	0.05	225	355	0.61	1151.51	391	9.36	123.23	1162.7	18.99	1.899e+06	-3315.75	0.031	43742.8	0.687428	265.634	7301.11	1151.51	2282.13	9583.24	1848.52
		10.52	0.05	225	355	0.61	1151.51	391	9.36	123.23	1162.7	10.47	1.047e+06	-3315.75	0.031	43742.8	0.687428	265.634	4093.7		1279.58	5373.28
		4.95	0.05	225	355	0.61	1151.51	391	9.36	123.23	1162.7	4.9	490000	-3315.75	0.031	43742.8	0.687428	265.634	1996.83		624.154	2620.99
	2025	9.95	0.05	225	355	0.61	1151.51	406	9.36	123.23	1162.7	9.9	990000	-3315.75	0.031	43742.8	0.681327	266.428	3867.57		1232.49	5100.06
	2035	9.95	0.05	225	355	0.61	1151.51	399	9.36	123.23	1162.7	9.9	990000	-3315.75	0.031	43742.8	0.68416	266.059	3872.92		1223.22	5096.15
Konqi		21.77	0.07	225	355	0.61	2041.09	359	37.52	119.65	1460.2	21.7	2170000	-20100.3	0.037	42471.3	0.798155	251.24	8726.21	2041.09	1761.34	10487.5	1794.68
		13.95	0.07	225	355	0.61	2041.09	359	37.52	119.65	1460.2	13.88	1388000	-20100.3	0.037	42471.3	0.798155	251.24	5613.64		1133.09	6746.73
		10.11	0.07	225	355	0.61	2041.09	359	37.52	119.65	1460.2	10.04	1.004e+06	-20100.3	0.037	42471.3	0.798155	251.24	4085.22		824.582	4909.81
	2025	12.5	0.07	225	355	0.61	2041.09	287	37.52	119.65	1460.2	12.43	1243000	-20100.3	0.037	42471.3	0.821278	248.234	5097.5		911.033	6008.53
	2035	9.74	0.07	225	355	0.61	2041.09	274	37.52	119.65	1460.2	9.67	967000	-20100.3	0.037	42471.3	0.825597	247.672	3994.68		696.684	4691.36
		W108m3	W0108m3				AN(km2)	AA	Aw	A0		W-W0	(W-W0)105	Aw(-E20)			μ		optimal An	actural An area	optimal AH	optimal An+Ah	actual AH
Yanqi		19.04	0.05	225	355	0.61	1800	391	9.36	123.23	1162.7	18.99	1.899e+06	-3315.75	0.031	43742.8	0.774663	254.294	7626.72	1800	1718.58	9345.3	1200
		10.52	0.05	225	355	0.61	1800	391	9.36	123.23	1162.7	10.47	1.047e+06	-3315.75	0.031	43742.8	0.774663	254.294	4276.26		963.599	5239.86
		4.95	0.05	225	355	0.61	1800	391	9.36	123.23	1162.7	4.9	490000	-3315.75	0.031	43742.8	0.774663	254.294	2085.88		470.026	2555.91
	2025	9.95	0.05	225	355	0.61	1800	406	9.36	123.23	1162.7	9.9	990000	-3315.75	0.031	43742.8	0.769695	254.94	4041.85		930.859	4972.71
	2035	9.95	0.05	225	355	0.61	1800	399	9.36	123.23	1162.7	9.9	990000	-3315.75	0.031	43742.8	0.772005	254.639	4046.61		922.606	4969.22
Konqi		21.77	0.07	225	355	0.61	2301.46	359	37.52	119.65	1460.2	21.7	2170000	-20100.3	0.037	42471.3	0.816807	248.815	8811.25	2301.46	1614.16	10425.4	1534.31
		13.95	0.07	225	355	0.61	2301.46	359	37.52	119.65	1460.2	13.88	1388000	-20100.3	0.037	42471.3	0.816807	248.815	5668.35		1038.4	6706.75
		10.11	0.07	225	355	0.61	2301.46	359	37.52	119.65	1460.2	10.04	1.004e+06	-20100.3	0.037	42471.3	0.816807	248.815	4125.04		755.677	4880.71
	2025	12.5	0.07	225	355	0.61	2301.46	287	37.52	119.65	1460.2	12.43	1243000	-20100.3	0.037	42471.3	0.838227	246.031	5143.15		832.024	5975.17
	2035	9.74	0.07	225	355	0.61	2301.46	274	37.52	119.65	1460.2	9.67	967000	-20100.3	0.037	42471.3	0.842214	245.512	4029.83		635.849	4665.67
							AN(km2)	AA	Aw	A0		μ
							1151.51	391	9.36	123.23	523.59	0.687428
							1151.51	391	9.36	123.23	523.59	0.687428
							1151.51	391	9.36	123.23	523.59	0.687428
							1151.51	406	9.36	123.23	538.59	0.681327
							1151.51	399	9.36	123.23	531.59	0.68416
							2041.09	359	37.52	119.65	516.17	0.798155
							2041.09	359	37.52	119.65	516.17	0.798155
							2041.09	359	37.52	119.65	516.17	0.798155
							2041.09	287	37.52	119.65	444.17	0.821278
							2041.09	274	37.52	119.65	431.17	0.825597
							AN(km2)	AA	Aw	A0		μ
							1800	391	9.36	123.23	523.59	0.774663
							1800	391	9.36	123.23	523.59	0.774663
							1800	391	9.36	123.23	523.59	0.774663
							1800	406	9.36	123.23	538.59	0.769695
							1800	399	9.36	123.23	531.59	0.772005
							2301.46	359	37.52	119.65	516.17	0.816807
							2301.46	359	37.52	119.65	516.17	0.816807
							2301.46	359	37.52	119.65	516.17	0.816807
							2301.46	287	37.52	119.65	444.17	0.838227
							2301.46	274	37.52	119.65	431.17	0.842214
